# Supplementary material for: Versatile Activated Carbon Fibers Derived from the Cotton Fibers Used as CO2 Solid-State Adsorbents and Electrode Materials
Source: Molecules. 2024 Jul 2;29(13):3153. doi: 10.3390/molecules29133153 (PMC11243228; doi:10.3390/molecules29133153)
Supplement: Supplementary file 1 [file molecules-29-03153-s001.zip]

Archive with 1 entries (1 files):
- molecules-3055821-supplementary.pdf
